# Supplementary material for: Super liquid repellent surfaces for anti-foaming and froth management
Source: Nat Commun. 2021 Sep 9;12:5358. doi: 10.1038/s41467-021-25556-w (PMC8429590; doi:10.1038/s41467-021-25556-w)
Supplement: Supplementary file 13 — Source Data [file 41467_2021_25556_MOESM13_ESM.zip]

Archive with 26 entries (24 files):
- Supplementary Software/Controls/
- Supplementary Software/Controls/Beer Foam AVE Data.xlsx
- Supplementary Software/Controls/Control-01-Sample/
- Supplementary Software/Controls/Control-01-Sample/01.bmp
- Supplementary Software/Controls/Control-01-Sample/02.bmp
- Supplementary Software/Controls/Control-01-Sample/03.bmp
- Supplementary Software/Controls/Control-01-Sample/04.bmp
- Supplementary Software/Controls/Control-01-Sample/05.bmp
- Supplementary Software/Controls/Control-01-Sample/06.bmp
- Supplementary Software/Controls/Control-01-Sample/07.bmp
- Supplementary Software/Controls/Control-01-Sample/08.bmp
- Supplementary Software/Controls/Control-01-Sample/09.bmp
- Supplementary Software/Controls/Control-01-Sample/10.bmp
- Supplementary Software/Controls/Control-01-Sample/11.bmp
- Supplementary Software/Controls/Control-01-Sample/12.bmp
- Supplementary Software/Controls/Control-01-Sample/13.bmp
- Supplementary Software/Controls/Control-01-Sample/14.bmp
- Supplementary Software/Controls/Control-01-Sample/15.bmp
- Supplementary Software/Controls/Control-01-Sample/16.bmp
- Supplementary Software/Controls/Control-01-Sample/17.bmp
- Supplementary Software/Controls/Control-01-Sample/18.bmp
- Supplementary Software/Controls/Control-01-Sample/19.bmp
- Supplementary Software/Controls/Control-01-Sample/20.bmp
- Supplementary Software/Controls/Control-01-Sample/Beer Foam-Height Volume Data.xlsx
- Supplementary Software/Controls/Place .bmp data here in sub-folders!.txt
- Supplementary Software/FoamBeerHeights.m
