# Supplementary material for: Super liquid repellent surfaces for anti-foaming and froth management
Source: Nat Commun. 2021 Sep 9;12:5358. doi: 10.1038/s41467-021-25556-w (PMC8429590; doi:10.1038/s41467-021-25556-w)
Supplement: Supplementary file 13 — Source Data [file 41467_2021_25556_MOESM13_ESM.zip › Supplementary Software/Controls/Beer Foam AVE Data.xlsx]

## Sheet: Foam % ave and STD (%)
100	0	182.755	0
97.0338	0	177.334	0
91.6925	0	167.573	0
87.1359	0	159.245	0
83.2024	0	152.057	0
80.6248	0	147.346	0
72.5273	0	132.547	0
66.4328	0	121.409	0
59.4275	0	108.607	0
55.0315	0	100.573	0
49.3411	0	90.1734	0
42.0257	0	76.8041	0
36.2998	0	66.3398	0
30.8637	0	56.405	0
26.0199	0	47.5528	0
21.6476	0	39.5621	0
19.5583	0	35.7439	0
17.4015	0	31.8021	0
15.6922	0	28.6783	0
14.4421	0	26.3937	0

## Sheet: Beer % ave and STD (%)
0	0	0	0
6.24187	0	20.4781	0
13.394	0	43.9426	0
19.896	0	65.274	0
24.7074	0	81.0592	0
28.8687	0	94.7113	0
32.2497	0	105.804	0
34.5904	0	113.483	0
36.2809	0	119.029	0
37.5813	0	123.295	0
38.4915	0	126.282	0
39.1417	0	128.415	0
39.6619	0	130.121	0
39.922	0	130.975	0
40.1821	0	131.828	0
40.4421	0	132.681	0
40.5722	0	133.108	0
40.5722	0	133.108	0
40.3121	0	132.255	0
40.052	0	131.401	0
