# Supplementary material for: Super liquid repellent surfaces for anti-foaming and froth management
Source: Nat Commun. 2021 Sep 9;12:5358. doi: 10.1038/s41467-021-25556-w (PMC8429590; doi:10.1038/s41467-021-25556-w)
Supplement: Supplementary file 13 — Source Data [file 41467_2021_25556_MOESM13_ESM.zip › Supplementary Software/Controls/Control-01-Sample/Beer Foam-Height Volume Data.xlsx]

## Sheet: Foam (mL) and Percentage (%)
182.755	100
177.334	97.0338
167.573	91.6925
159.245	87.1359
152.057	83.2024
147.346	80.6248
132.547	72.5273
121.409	66.4328
108.607	59.4275
100.573	55.0315
90.1734	49.3411
76.8041	42.0257
66.3398	36.2998
56.405	30.8637
47.5528	26.0199
39.5621	21.6476
35.7439	19.5583
31.8021	17.4015
28.6783	15.6922
26.3937	14.4421

## Sheet: Beer (mL) and Percentage (%)
0	0
20.4781	6.24187
43.9426	13.394
65.274	19.896
81.0592	24.7074
94.7113	28.8687
105.804	32.2497
113.483	34.5904
119.029	36.2809
123.295	37.5813
126.282	38.4915
128.415	39.1417
130.121	39.6619
130.975	39.922
131.828	40.1821
132.681	40.4421
133.108	40.5722
133.108	40.5722
132.255	40.3121
131.401	40.052
