# Supplementary material for: Super liquid repellent surfaces for anti-foaming and froth management
Source: Nat Commun. 2021 Sep 9;12:5358. doi: 10.1038/s41467-021-25556-w (PMC8429590; doi:10.1038/s41467-021-25556-w)
Supplement: Supplementary file 13 — Source Data [file 41467_2021_25556_MOESM13_ESM.zip › Supplementary Software/FoamBeerHeights.m]

%% Foam Height Computation %%

%% User Instructions: %%%%%%%%%%%%%%%%%%%%%%%%%%%%%%%%%%%%%%%%%%%%%%%%%%%%%

% This Image Processing Algorithm accepts .bmp files in 3rd-level folders:
% i.e. "C:\Supplementary Software\Controls\(Place Folders here)." 

% The script should be inserted at the 1st-level above:
% i.e. "C:\Supplementary Software\XXX.m"

% Mean and standard deviations will be computed based on the number of
% 3rd-level folders present, with output as an .xls file in the 2nd-level 
% folder, representing each sample type(i.e. Controls): 
% "C:\Supplementary Software\Controls\"

% User Controls: %%%%%%%%%%%%%%%%%%%%%%%%%%%%%%%%%%%%%%%%%%%%%%%%%%%%%%%%%%
% User prompts and control will be based on a series of command line prompts
% via getrect or getpts prompts (select rectangle or points respectively)

% 1) Select a scale - length of 10 cm from images (rectangle):
% "Please select a length of 10 cm:" 
% 2) Select the domain where foam was present (rectangle):
% "Please select the foaming domain:"
% 3) Select the entire container domain (i.e. cup) (rectangle):
% Please select the entire cup domain: 
% 4) Select the darkest part of the foam for segmentation analysis (point):
% Select darkest middle foam area: 

%%%%%%%%%%%%%%%%%%%%%%%%%%%%%%%%%%%%%%%%%%%%%%%%%%%%%%%%%%%%%%%%%%%%%%%%%%%

clc;clear;

root = cd; % Store root folder directory

%% Extract directory data
% Get a list of all files and folders in the root directory
files = dir;
files(1:2) = [];
% Get a logical vector that tells which is a directory
dirFlags = [files.isdir];
% Count only those that are directories
subFolders = files(dirFlags);

%% Directory Retrieval and Storage
% Refresh root folder
cd(root);

%% Verify the number of data files in the subfolders
Slength = length(subFolders);

%% Define cup volume
Diameterofcup = 5.9;
Heightofcup = 12;
Volumeofcup = pi()*((Diameterofcup/2)^2)*Heightofcup;

for k = 1:Slength
    % Clear values
    clear Dlength DsubFolders dirFlags files length
    
    % Entering data subfolder
    cd(subFolders(k).name);
    % Store directory of data subfolder
    Droot = cd;

    % Get a list of all files and folders in the directory
    files = dir;
    files(1:2) = [];
    % Get a logical vector that tells which is a directory
    dirFlags = [files.isdir];
    % Count only those that are directories
    DsubFolders = files(dirFlags);
    
    % Setup the number of subfolders
    Dlength = length(DsubFolders);
    
    for i = 1:Dlength
        cd(Droot)
        % Entering substrate data subfolder
        cd(DsubFolders(i).name);
        % Store directory of substrate subfolder
        Sroot = cd;
        % Read the number of picture files
        f = dir('*.bmp');

        fn = numel(f);
        for j = 1:fn
            cd(Sroot);
           
            % First cycle extract picture files
            if j == 1
                % Get a list of all files and folders in the directory
                files = dir;
                files(1:2) = [];
                
                % Compute scale image from first image
                ScaleRGB = imread(files(1).name);
                ScaleBW = rgb2gray(ScaleRGB);
                clf;
                figure(1)
                imshow(ScaleBW);
                
                % Select domain for scale imaging
                disp('Please select a length of 10 cm (rectangle): ');
                SBL = getrect;
                % Check length
                length10cm = SBL(4);
                length1cm = SBL(4)/10;
                
                % Select domain for foam imaging (Last image capture of the foam system)
                Foamcrop = imread(files(fn).name);
                BWFoamcrop = rgb2gray(Foamcrop);
                imshow(BWFoamcrop);
                
                disp('Please select the foaming domain (rectangle): ');
                Cropdomain = getrect;
                
                imshow(ScaleRGB);
                disp('Please select the entire cup domain (rectangle): ');
                Cupdomain = getrect;
                
                CupBW = imcrop(BWFoamcrop,Cupdomain);
                disp('Select darkest middle foam area (point): ');
                imshow(CupBW);
                [Pointx, Pointy] = getpts;
                Pointy = round(Pointy);
                
            % If > 1 cycle, keep using old data crop - same data set
            elseif j > 1
            end
                       
            %% Compute the Image Processing Core %% Start %%
            % Extract pictures in sequence
            RGB = imread(files(j).name);
            % RGB Thresholding (entire picture)
            levelrgb = graythresh(RGB);
            % Black and white conversion
            BW = rgb2gray(RGB);
            % Cropping Foam
            BW = imcrop(BW,Cropdomain);
            
            %% Selecting Thresholds %%
            % T Adaptive Thresholding using just the foam
            Tfoam = adaptthresh(BW,0.5);
            % Graythresholding
            level = graythresh(BW);
                        
            % Adaptive dynamic thresholding 
            % (Settings: Default Option)
            IBNBW = imbinarize(BW); 
            % (Settings: Dark, level for slippery remnant surfaces)
            % IBNBW = imbinarize(BW,'adaptive','ForegroundPolarity', 'dark','Sensitivity',level);
            % (Settings: Bright, levelrgb for white banded systematic errored system - uniformed for all)
            % IBNBW = imbinarize(BW,'adaptive','ForegroundPolarity', 'bright','Sensitivity',levelrgb);
            % (Settings: Adaptive Threshold Tfoam in BW for control foam)
            % IBNBW = imbinarize(BW,Tfoam);
            
            %% Selecting Thresholds %%
            
            %% Analyze RGB Image to find the beer %%
            RGBbeer = imcrop(RGB, Cupdomain);
            BWbeer = rgb2gray(RGBbeer);
            dimensionRGBbeer = size(RGBbeer);
            % Breath of the cup
            breathcup = dimensionRGBbeer(2);
            % Height of cup
            heightcup = dimensionRGBbeer(1);
            % Middle of cup
            breathcupmid = round(breathcup/2);
            heightcupmid = round(heightcup/2);
            
            % Segmentation Code for filtering out beer column
            % Create a mask
            mask = false(size(BWbeer));
            % Seed the middle of the cup - 100
            mask(Pointy,breathcupmid) = true;
            
            % Create a filter
            W = graydiffweight(BWbeer, mask, 'GrayDifferenceCutoff', 25);

            % Create a threshold
            thresh = 0.01;
            [BWbeerseg, D] = imsegfmm(W, mask, thresh);
            
            %% Analyze RGB Image to find the beer %%

            %% BW design %%
            % Run up the cup looking for the contact line
            for mm = heightcup:-1:1
                if BWbeerseg(mm,breathcupmid) == 1
                    beerheightplot = mm;
                    break;
                else
                    continue;
                end
            end
            
            %% BW design %%
            
            % Plots
            figure(2)
            subplot(1,2,1)
            imshow(BWbeerseg);
            hold on
            subplot(1,2,2)
            imshow(RGBbeer);
            hold on
            xplot = 1:breathcup;
            % Plot values
            plot(xplot,beerheightplot*ones(size(xplot)));
            %pause(1)
            
            % Flip the heights for actual data
            beerheight = heightcup - beerheightplot;
            
            % Normalize beerheight based on actual heights (parrallex correction)
            % Actual cupheight is shorter in reality compared to scale:
            beerheight = beerheight*(Heightofcup/(heightcup/length1cm));

            % Store the beer height value
            beerheightstore(k,i,j) = (beerheight/length1cm); % change pixel count to cm
            beervolumestore(k,i,j) = pi()*((Diameterofcup/2)^2)*beerheightstore(k,i,j); % 5.9 cm cup diameter
            
            % Percentage value
            beervolumepercentstore(k,i,j) = (beervolumestore(k,i,j)/Volumeofcup)*100;
            
            %% Analyze RGB Image to find the beer %%
                        
            %% Selecting Thresholds %%
            
            % Image process the top of the foam
            dimension = size(IBNBW);
            % Breath of the foam
            breath = dimension(2);
            % Height of Foam domain
            length = dimension(1);
            
            for l = 1:breath % count from left to right
                for m = 1:length % count from the top, detect 1 then 0 for height
                    %% Contrast Seeker
                    % If first pixel is black, look for white, if first pixel is white, look for black
                    if IBNBW(1,l) == 1
                        if IBNBW(m,l) == 0 % Once the contact line is discovered, considered as end of bubble (top end)
                            Height(j,l) = m;
                            break;
                        elseif IBNBW(length,l) == 1 % No bubble detected, height considered as max
                            Height(j,l) = length;
                        end
                        
                    elseif IBNBW(1,l) == 0 % 
                        if IBNBW(m,l) == 1 % Once the contact line is discovered, considered as end of bubble (top end)
                            Height(j,l) = m;
                            break;
                        elseif IBNBW(length,l) == 0 % No bubble detected, height considered as max
                            Height(j,l) = length;
                        end    
                    end
                end
            end
            
            % Perform a weighted check on the system of images to filter major height differences induced by foam remnants
            % Start from middle (best contrast) - towards the right side
            
            % Get a mean constrast from the middle domain - Errlim pixel average
            Errlim = 10; % 10% limit error
            Meanvalue = mean(Height(j,(round(breath/2)-(round(length/Errlim))):(round(breath/2)+(round(length/Errlim)))));
            % Check first point and replace with central mean if necessary
            if abs(Height(j,(round(breath/2)))-Meanvalue) >= (length/Errlim) % limit error
                Height(j,(round(breath/2))) = Meanvalue;
            end
            
            for l = round(breath/2):breath
                if abs(Height(j,l)-mean(Height(j,(l-1)))) >= (length/Errlim) % limit error
                    Height(j,l) = Height(j,l-1); % replace with previous value
                else
                end
            end
            % Start from middle (best contrast) - towards the left side
            for l = round(breath/2):-1:1
                if l == 1 
                    continue;
            % Get a mean constrast from the middle domain - 10 pixel average
                elseif abs(Height(j,l)-mean(Height(j,(l+1)))) >= (length/Errlim) % limit error
                    Height(j,l) = Height(j,l+1); % replace with previous value
                end
            end
            
            % Plot Heights to give overlays
            OLHeight = Height(j,:);
            
            % Correct Heights to give upright images
            Height = length - Height;
            
            % Plots
            figure(3)
            subplot(1,2,1)
            imshow(BW);
            hold on
            subplot(1,2,2)
            imshow(IBNBW);
            hold on
            % Plot Overlay Curve for manual checking
            plot([1:breath],OLHeight);
            axis([0 breath 0 length]);
            %pause(2);
            
            % Conversion of height pixels to cm
            Hcm = Height(j,:)/length1cm;
            % Conversion of breath pixels to cm
            Bcm = 1/length1cm; % number of cm per slice
                       
            %% Compute the Image Processing Core %% End %%
                        
            % Computation of volume (radial mode)
            V = 0;
            
            % Rotational average Left Slice
            for l = 1:round(breath/2) % Breath slice
                if l == round(breath/2)
                    break;
                else
                end
                slicebreath = abs((Hcm(l+1) + Hcm(l))/2);
                % annulus around the center
                annu(l) = (((round(breath/2)-l)/length1cm));
                rotatedslicearea(l) = ((pi()*((Bcm*(2*annu(l)))+((Bcm)^2)))/2)*slicebreath;
                V = V + rotatedslicearea(l);
            end

            % Rotational average Right Slice
            for l = round(breath/2):breath % Breath slice
                if l == breath
                    break;
                else
                end
                slicebreath = abs((Hcm(l+1) + Hcm(l))/2);
                % annulus around the center
                annu(l) = (((l-round(breath/2))/length1cm));
                rotatedslicearea(l) = ((pi()*((Bcm*(2*annu(l)))+((Bcm)^2)))/2)*slicebreath;
                V = V + rotatedslicearea(l);
            end
            
            % Stretch measured foam volume to fit the cup (due to contrasting issues)
            V = ((Diameterofcup^2)/((breath/length1cm)^2))*V;
            
            % k for the type of coating, i for the repeats, and j for the timing
            Volume(k,i,j) = V;
            Volumeexport = Volume(k,i,:);
            Volumeexport = Volumeexport(:);
            
            % clear key variables
            clear breath OLHeight Height
            
        end
            
            % Compute volume as a percentage - Divide all by V(1) and then compute percentage
            % Foam
            Volumepercent(k,i,:) = (Volume(k,i,:))/(Volume(k,i,1))*100;
            Volumepercentexport = Volumepercent(k,i,:);
            Volumepercentexport = Volumepercentexport(:);
            
            % Beer Height
            beervolumeexport = beervolumestore(k,i,:);
            beervolumepercentexport = beervolumepercentstore(k,i,:);
            beervolumeexport = beervolumeexport(:); 
            beervolumepercentexport = beervolumepercentexport(:);
            
            %% Data Export %%
            % Within picture folder
            cd(Sroot);
            % Export Data
            % Writing new sheet
            filename = 'Beer Foam-Height Volume Data.xlsx';
            % Remove warning
            warning('off','MATLAB:xlswrite:AddSheet')
            % Foam
            % Write volume data
            xlswrite(filename,Volumeexport,1,'A1');
            % Write volume percentage data
            xlswrite(filename,Volumepercentexport,1,'B1');
            
            % Beer
            % Write volume data
            xlswrite(filename,beervolumeexport,2,'A1');
            % Write volume percentage data
            xlswrite(filename,beervolumepercentexport,2,'B1');
            

            target = strcat(cd,'\',filename); % Adapted targeted save directory

            % Rename files
            e = actxserver('Excel.Application'); % # open Activex server
            ewb = e.Workbooks.Open(target); % # open file
            ewb.Worksheets.Item(1).Name = 'Foam (mL) and Percentage (%)'; % # rename 1st sheet
            ewb.Worksheets.Item(2).Name = 'Beer (mL) and Percentage (%)'; % # rename 2nd sheet

            ewb.Save % # save to the same file
            ewb.Close(false)
            e.Quit
            
            %% Data Export %%
            
            % Go back to external folder
            cd(root) 
            
    end     
end

%% Compute averages between the repeated runs
% Compute volume as a percentage - Divide all by V(1) and then compute percentage
% k is the pressure, i is the repeat, j is the timing
for k = 1:Slength
    
    cd(root)
    % Clear values
    clear Dlength DsubFolders dirFlags files length

    % Entering data subfolder
    cd(subFolders(k).name);
    % Store directory of data subfolder
    Droot = cd;
        
    for j = 1:fn
        % Percentage data
        Volumepercentave(k,j) = mean(Volumepercent(k,:,j));
        Volumepercentstd(k,j) = std(Volumepercent(k,:,j));
        
        Volumepercentaveexport = Volumepercentave(k,:);
        Volumepercentstdexport = Volumepercentstd(k,:); 
        
        Volumepercentaveexport = Volumepercentaveexport';
        Volumepercentstdexport = Volumepercentstdexport'; 
        
        % Volumetric data
        Volumeave(k,j) = mean(Volume(k,:,j));
        Volumestd(k,j) = std(Volume(k,:,j));
        
        Volumeaveexport = Volumeave(k,:);
        Volumestdexport = Volumestd(k,:); 
        
        Volumeaveexport = Volumeaveexport';
        Volumestdexport = Volumestdexport'; 
        
        % Beer data
        beervolumeave(k,j) = mean(beervolumestore(k,:,j));
        beervolumestd(k,j) = std(beervolumestore(k,:,j));
        
        beervolumeaveexport = beervolumeave(k,:);
        beervolumestdexport = beervolumestd(k,:);
        
        beervolumeaveexport = beervolumeaveexport';
        beervolumestdexport = beervolumestdexport';
        
        beervolumepercentave(k,j) = mean(beervolumepercentstore(k,:,j));
        beervolumepercentstd(k,j) = std(beervolumepercentstore(k,:,j));
        
        beervolumepercentaveexport = beervolumepercentave(k,:);
        beervolumepercentstdexport = beervolumepercentstd(k,:);
        
        beervolumepercentaveexport = beervolumepercentaveexport';
        beervolumepercentstdexport = beervolumepercentstdexport';
        
        %% Data Export %%

        % Export Data
        % Writing new sheet
        filename = 'Beer Foam AVE Data.xlsx';
        % Remove warning
        warning('off','MATLAB:xlswrite:AddSheet')
        % Write volume percentage average data
        xlswrite(filename,Volumepercentaveexport,1,'A1');
        xlswrite(filename,Volumepercentstdexport,1,'B1');
        xlswrite(filename,Volumeaveexport,1,'C1');
        xlswrite(filename,Volumestdexport,1,'D1');
        
        % Write beer volume data
        xlswrite(filename,beervolumepercentaveexport,2,'A1');
        xlswrite(filename,beervolumepercentstdexport,2,'B1');
        xlswrite(filename,beervolumeaveexport,2,'C1');
        xlswrite(filename,beervolumestdexport,2,'D1');


        target = strcat(cd,'\',filename); % Adapted targeted save directory

        % Rename files
        e = actxserver('Excel.Application'); % # open Activex server
        ewb = e.Workbooks.Open(target); % # open file
        ewb.Worksheets.Item(1).Name = 'Foam % ave and STD (%)'; % # rename 1st sheet
        ewb.Worksheets.Item(2).Name = 'Beer % ave and STD (%)'; % # rename 2nd sheet
        
        ewb.Save % # save to the same file
        ewb.Close(false)
        e.Quit

        %% Data Export %%
    end
end

%% Signal User of Completion %% Start-End %%
load handel
sound(y,Fs)
